# Supplementary material for: Fibrinogenase and Direct Thrombin Inhibitor for Injection in the Treatment of Acute Ischemic Stroke
Source: J Clin Med. 2026 Apr 19;15(8):3112. doi: 10.3390/jcm15083112 (PMC13117420; doi:10.3390/jcm15083112)
Supplement: Supplementary file 1 [file jcm-15-03112-s001.zip]

Archive with 4 entries (4 files):
- Support Table S1.pdf
- Support Table S2.pdf
- Support Table S3.pdf
- Support Table S4.pdf
